# Supplementary material for: Determining the Anticancer Activity of Sphingosine Kinase Inhibitors Containing Heteroatoms in Their Tail Structure
Source: Pharmaceutics. 2022 Jan 10;14(1):157. doi: 10.3390/pharmaceutics14010157 (PMC8779255; doi:10.3390/pharmaceutics14010157)
Supplement: Supplementary file 1 [file pharmaceutics-14-00157-s001.zip]

Archive with 1 entries (1 files):
- pharmaceutics-1481642-supplementary.pdf
